# Supplementary material for: Comparative Transcriptome Analysis Reveals bmo-miR-6497-3p Regulate Circadian Clock Genes during the Embryonic Diapause Induction Process in Bivoltine Silkworm
Source: Insects. 2021 Aug 18;12(8):739. doi: 10.3390/insects12080739 (PMC8396838; doi:10.3390/insects12080739)
Supplement: Supplementary file 1 [file insects-12-00739-s001.zip]

Archive with 1 entries (1 files):
- insects-1320994-supplementary.pdf
